# Supplementary material for: Atypical Analysis of a Graphite-Based Anode Prepared Using Aqueous Processes
Source: Molecules. 2025 Oct 1;30(19):3947. doi: 10.3390/molecules30193947 (PMC12526116; doi:10.3390/molecules30193947)
Supplement: Supplementary file 1 [file molecules-30-03947-s001.zip]

Archive with 1 entries (1 files):
- molecules-3874791-supplementary.pdf
